# Supplementary material for: Acoustic localization of terrestrial wildlife: Current practices and future opportunities
Source: Ecol Evol. 2020 Jun 13;10(13):6794–818. doi: 10.1002/ece3.6216 (PMC7381569; doi:10.1002/ece3.6216)
Supplement: Supplementary file 1 — Table S1‐S3 [file ECE3-10-6794-s001.xlsx]

## Sheet: Table 1.  Studies
	1. Research question				2. Microphone array		3. Field deployment	4. Sound processing		5. Localization	.
Paper	Taxonomic group	Species localized	Purpose	Purpose (category)	Hardware type	Synchronization	Arrangement and scale	Sound detection method	Sound detection/annotation software	Localization algorithm type	Localization software
Kojima, Ryosuke, Osamu Sugiyama, Reiji Suzuki, Kazuhiro Nakadai, and Charles E. Taylor. “Semi-Automatic Bird Song Analysis by Spatial-Cue-Based Integration of Sound Source Detection, Localization, Separation, and Identification.” In 2016 IEEE/RSJ International Conference on Intelligent Robots and Systems (IROS), 1287–92. Daejeon, South Korea: IEEE, 2016. https://doi.org/10.1109/IROS.2016.7759213.	birds	8+: Pacific-Slope Flycatcher (Empidonax difficilis) Spotted Towhee (Pipilo maculatus) Nashville Warbler (Leiothlypis ruficapilla) Black-Headed Grosbeak (Pheucticus melanocephalus) Orange-Crowned Warbler (Vermivora celata) Cassin’s Vireo (Vireo cassinii) and others not specified	separate sound sources for classification	(7) Separate animal sounds from background noise to improve species classification	commercial: 1 unit (Dev-Audio Microcone) 7 microphones per unit	cable (single unit)	ARUs: single unit mics: 6 microphones 60 degrees apart on bottom (8cm diameter) and 1 microphone at top (10 cm above)	MUSIC	not reported	DOA (MUSIC)	HARK
Suzuki, Reiji, Shiho Matsubayashi, Kazuhiro Nakadai, and Hiroshi G. Okuno. “Localizing Bird Songs Using an Open Source Robot Audition System with a Microphone Array,” 2626–30, 2016. https://doi.org/10.21437/Interspeech.2016-782.	birds	4: Narcissus Flycatcher (Ficedula narcissina) Blue-and-white Flycatcher (Cyanoptila cyanomelana) East-crowned Leaf Warbler (Phylloscopus coronatus) Japanese Bush-Warbler (Horornis diphone)	test system for localization and source separation	(7) Separate animal sounds from background noise to improve species classification; (9) Test or evaluate localization system	commercial: 1 unit (Dev-Audio Microcone) 7 microphones per unit	cable (single unit)	ARUs: single unit mics: 6 microphones 60 degrees apart on bottom (8cm diameter) and 1 microphone at top (10 cm above)	MUSIC	HARKBird	DOA (MUSIC)	HARKBird
Kojima, Ryosuke, Osamu Sugiyama, Kotaro Hoshiba, Reiji Suzuki, and Kazuhiro Nakadai. “A Spatial-Cue-Based Probabilistic Model for Bird Song Scene Analysis.” In 2017 IEEE International Conference on Data Science and Advanced Analytics (DSAA), 395–404. Tokyo, Japan: IEEE, 2017. https://doi.org/10.1109/DSAA.2017.34.	birds	8+ at most in one field location, 13+ overall Pacific-Slope Flycatcher (Empidonax difficilis) Spotted Towhee (Pipilo maculatus) Nashville Warbler (Leiothlypis ruficapilla) Black-Headed Grosbeak (Pheucticus melanocephalus) Orange-Crowned Warbler (Vermivora celata) Cassin’s Vireo (Vireo cassinii) Narcissus Flycatcher (Ficedula narcissina) Japanese white-eye (Zosterops japonicus) Brown-eared bulbul …	separate sound sources for classification	(7) Separate animal sounds from background noise to improve species classification	commercial: 1 unit (Dev-Audio Microcone) 7 microphones per unit	cable (single unit)	ARUs: single unit mics: 6 microphones 60 degrees apart on bottom (8cm diameter) and 1 microphone at top (10 cm above)	MUSIC	not reported	DOA (MUSIC)	HARK
Suzuki, Reiji, Shiho Matsubayashi, Richard W. Hedley, Kazuhiro Nakadai, Hiroshi G. Okuno, Graduate School of Information Science, Nagoya University, Department of Ecology and Evolutionary Biology, University of California Los Angeles, Department of Systems and Control Engineering, School of Engineering, Tokyo Institute of Technology, Honda Research Institute Japan Co., Ltd., and Graduate School o…	birds	6: Pacific-Slope Flycatcher (Empidonax difficilis) Spotted Towhee (Pipilo maculatus) Nashville Warbler (Leiothlypis ruficapilla) Black-Headed Grosbeak (Pheucticus melanocephalus) Orange-Crowned Warbler (Vermivora celata) Cassin’s Vireo (Vireo cassinii)	test localization in multi-source acoustic environment	(9) Test or evaluate localization system	commercial: 1 unit (Dev-Audio Microcone) 7 microphones per unit	single-unit	ARUs: single unit mics: 6 microphones 60 degrees apart on bottom (8cm diameter) and 1 microphone at top (10 cm above)	MUSIC, manual review	HARKBird	DOA (MUSIC)	HARKBird
Matsubayashi, Shiho, Reiji Suzuki, Fumiyuki Saito, Tatsuyoshi Murate, Tomohisa Masuda, Koichi Yamamoto, Ryosuke Kojima, et al. “Acoustic Monitoring of the Great Reed Warbler Using Multiple Microphone Arrays and Robot Audition.” Journal of Robotics and Mechatronics 29, no. 1 (February 20, 2017): 224–35. https://doi.org/10.20965/jrm.2017.p0224.	birds	1: Great Reed Warbler (Acrocephalus arundinaceus)	demonstrate localization on live birds	(9) Test or evaluate localization system	commercial: 3 units (TAMAGO) 8 microphones per unit	cable	ARUs: line of units separated by 15m minimum mics: 8 mics arranged every 45 degrees along an 8cm circular body	MUSIC, manual review	HARKBird	DOA (MUSIC) with intersection	HARKBird
Suzuki, Reiji, Shiho Matsubayashi, Fumiyuki Saito, Tatsuyoshi Murate, Tomohisa Masuda, Koichi Yamamoto, Ryosuke Kojima, Kazuhiro Nakadai, and Hiroshi G. Okuno. “A Spatiotemporal Analysis of Acoustic Interactions between Great Reed Warblers ( Acrocephalus Arundinaceus ) Using Microphone Arrays and Robot Audition Software HARK.” Ecology and Evolution 8, no. 1 (January 2018): 812–25. https://doi.org…	birds	1: Great Reed Warbler (Acrocephalus arundinaceus)	test localization system and study temporal overlap avoidance by identifying individual birds	(4) Localize multiple individuals simultaneously to study their behavior; (9) Test or evaluate localization system	wildlife monitoring: 3 units (DACHO) 16 microphones per unit	none	ARUs: polygon of units separated by minimum of 30m mics: 16 microphones arranged on dome 170mm high and 130mm in radius	MUSIC, manual and automated review	HARKBird	DOA (MUSIC) with intersection	HARKBird
McGregor, P.K., T. Dabelsteen, C.W. Clark, J.L. Bower, and J. Holland. “Accuracy of a Passive Acoustic Location System: Empirical Studies in Terrestrial Habitats.” Ethology Ecology & Evolution 9, no. 3 (July 1997): 269–86. https://doi.org/10.1080/08927014.1997.9522887.	any terrestrial	4 at once, plus one test localizing another species Fan-tailed Warbler (Basileuterus lachrymosus) Corncrake (Crex crex) Corn Bunting (Emberiza calandra) Wren (Troglodytes troglodytes) European Blackbird (Turdus merula)	test accuracy of localization under different conditions	(9) Test or evaluate localization system	custom: 4 units 1 microphone per unit (Sennheiser ME20/K3U)	cable	ARUs: square or diamond with units separated by 40-50m mics: single mic	manual	Canary	hyperbolic	Canary
Langemann, Peake, Tavares, and McGregor. “RESPONSE OF GREAT TITS TO ESCALATING PATTERNS OF PLAYBACK.” Behaviour 137, no. 4 (April 1, 2000): 451–71. https://doi.org/10.1163/156853900502178.	birds	1: Great Tit (Parus major)	determine if birds approached or retreated from the playback of a conspecific song	(1) Assess individual animals' position or movement	custom: 4 units 1 microphone per unit (Sennheiser ME62 or AKG D190E)	cable	not reported	manual	Canary	hyperbolic	Canary
Bower, John L., and Christopher W. Clark. “A Field Test of the Accuracy of a Passive Acoustic Location System.” Bioacoustics 15, no. 1 (January 2005): 1–14. https://doi.org/10.1080/09524622.2005.9753535.	birds	7: American Robin (Turdus migratorius) Yellow Warbler (Dendroica petechia) Common Yellowthroat (Geothlypis trichas) Northern Cardinal (Cardinalis cardinalis) Song Sparrow (Melospiza melodia) Red-winged Blackbird (Agelaius phoeniceus) House Finch (Carpodacus erythrinus)	test accuracy of localization method	(9) Test or evaluate localization system	custom: 4 units 1 microphone per unit (Sennheiser ME20/K3U)	cable	ARUs: 40x40m square of units mics: single mic	manual	Canary	hyperbolic	Canary
Mennill, Daniel J., John M. Burt, Kurt M. Fristrup, and Sandra L. Vehrencamp. “Accuracy of an Acoustic Location System for Monitoring the Position of Duetting Songbirds in Tropical Forest.” The Journal of the Acoustical Society of America 119, no. 5 (May 2006): 2832–39. https://doi.org/10.1121/1.2184988.	birds	1: Rufous-and-white Wren (Thryophilus rufalbus)	test accuracy of localization under different conditions	(9) Test or evaluate localization system	custom: 8 single-microphone units	cable	ARUs: grid of units separated by 31.5+-1.4m (minimum); 75.2+-2.6m (mean) mics: single mic	manual	Syrinx-PC	hyperbolic (correlation sum)	custom MATLAB script
Fitzsimmons, Lauren P., Jennifer R. Foote, Laurene M. Ratcliffe, and Daniel J. Mennill. “Frequency Matching, Overlapping and Movement Behaviour in Diurnal Countersinging Interactions of Black-Capped Chickadees.” Animal Behaviour 75, no. 6 (June 2008): 1913–20. https://doi.org/10.1016/j.anbehav.2007.11.006.	birds	1: Black-capped Chickadee (Poecile atricapillus)	identify individually interacting male chickadees & determine distance between pairs	(4) Localize multiple individuals simultaneously to study their behavior; (5) Determine animals' individual identities	custom: 16 single-microphone units	cable	ARUs: grid of units enclosing 160,000m^2 area mics: single mic	manual	Syrinx-PC	hyperbolic (correlation sum)	custom MATLAB script
Fitzsimmons, L. P., J. R. Foote, L. M. Ratcliffe, and D. J. Mennill. “Eavesdropping and Communication Networks Revealed through Playback and an Acoustic Location System.” Behavioral Ecology 19, no. 4 (July 1, 2008): 824–29. https://doi.org/10.1093/beheco/arn036.	birds	1: Black-capped Chickadee (Poecile atricapillus)	identify individual male chickadees in communication network	(5) Determine animals' individual identities	custom: 16 single-microphone units	cable	ARUs: grid of units enclosing 160,000m^2 area mics: single mic	manual	Syrinx-PC	hyperbolic (correlation sum)	custom MATLAB script
Foote, Jennifer R., Lauren P. Fitzsimmons, Daniel J. Mennill, and Laurene M. Ratcliffe. “Male Chickadees Match Neighbors Interactively at Dawn: Support for the Social Dynamics Hypothesis.” Behavioral Ecology 19, no. 6 (2008): 1192–99. https://doi.org/10.1093/beheco/arn087.	birds	1: Black-capped Chickadee (Poecile atricapillus)	identify individually interacting male chickadees & determine distance between pairs	(4) Localize multiple individuals simultaneously to study their behavior; (5) Determine animals' individual identities	custom: 16 single-microphone units	cable	ARUs: grid of units enclosing 160,000m^2 area mics: single mic	manual	Syrinx-PC	hyperbolic (correlation sum)	custom MATLAB script
Foote, Jennifer R., Lauren P. Fitzsimmons, Daniel J. Mennill, and Laurene M. Ratcliffe. “Tied to the Nest: Male Black-Capped Chickadees Decrease Dawn Chorus Movement Behaviour When Their Mate Is Fertile.” Animal Behaviour 76, no. 4 (October 2008): 1227–33. https://doi.org/10.1016/j.anbehav.2008.06.007.	birds	1: Black-capped Chickadee (Poecile atricapillus)	record song content, timing, and location of entire neighborhood of chickadees	(4) Localize multiple individuals simultaneously to study their behavior; (5) Determine animals' individual identities	custom: 16 single-microphone units	cable	ARUs: grid of units enclosing up to 160,000m^2 area mics: single mic	manual	Syrinx PC	hyperbolic (correlation sum)	custom MATLAB script
Mennill, Daniel J., and Sandra L. Vehrencamp. “Context-Dependent Functions of Avian Duets Revealed by Microphone-Array Recordings and Multispeaker Playback.” Current Biology 18, no. 17 (September 2008): 1314–19. https://doi.org/10.1016/j.cub.2008.07.073.	birds	1: Rufous-and-white Wren (Thryophilus rufalbus)	localize duetting pairs of wrens in natural and playback conditions	(4) Localize multiple individuals simultaneously to study their behavior	custom: 8 single-microphone units	cable	ARUs: units separated by 75.2+-2.6m (mean +- SE) mics: single mic	manual	Syrinx-PC	hyperbolic (correlation sum)	custom MATLAB script
Lippold, Sarah, Lauren P. Fitzsimmons, Jennifer R. Foote, Laurene M. Ratcliffe, and Daniel J. Mennill. “Post-Contest Behaviour in Black-Capped Chickadees (Poecile Atricapillus): Loser Displays, Not Victory Displays, Follow Asymmetrical Countersinging Exchanges.” Acta Ethologica 11, no. 2 (September 2008): 67–72. https://doi.org/10.1007/s10211-008-0043-4.	birds	1: Black-capped Chickadee (Poecile atricapillus)	identify individual male chickadee and assess responses during dominance contests	(4) Localize multiple individuals simultaneously to study their behavior	custom: 16 single-microphone units	cable	ARUs: grid of units enclosing 160,000m^2 area on average mics: single mic	not reported	Syrinx-PC	not reported	not reported
Osmun, Anneka E., and Daniel J. Mennill. “Acoustic Monitoring Reveals Congruent Patterns of Territorial Singing Behaviour in Male and Female Tropical Wrens: Male and Female Territories in Tropical Wrens.” Ethology 117, no. 5 (May 2011): 385–94. https://doi.org/10.1111/j.1439-0310.2011.01887.x.	birds	1: Rufous-and-white Wren (Thryophilus rufalbus)	localize each individual in duetting wren pairs and determine overlap of their occupied space	(4) Localize multiple individuals simultaneously to study their behavior	custom: 8 single-microphone units	cable	ARUs: units separated by 75.2+-2.6m (mean +- SE) mics: single mic	manual	Syrinx-PC	hyperbolic (correlation sum)	custom MATLAB script
Foote, Jennifer, Laurene Ratcliffe, Daniel Mennill, and Lauren Fitzsimmons. “Black-Capped Chickadee Dawn Choruses Are Interactive Communication Networks.” Behaviour 147, no. 10 (2010): 1219–48. https://doi.org/10.1163/000579510X513761.	birds	1: Black-capped Chickadee (Poecile atricapillus)	identify individual chickadees and determine distance between singing individuals to determine communication network membership	(4) Localize multiple individuals simultaneously to study their behavior; (5) Determine animals' individual identities	custom: 16 single-microphone units	cable	ARUs: not reported; covered multiple territories mics: single mic	manual	Syrinx-PC	hyperbolic (correlation sum)	custom MATLAB script
Lapierre, Janet M., Daniel J. Mennill, and Elizabeth A. MacDougall-Shackleton. “Spatial and Age-Related Variation in Use of Locally Common Song Elements in Dawn Singing of Song Sparrows Melospiza Melodia: Old Males Sing the Hits.” Behavioral Ecology and Sociobiology 65, no. 11 (November 2011): 2149–60. https://doi.org/10.1007/s00265-011-1223-1.	birds	1: Song Sparrow (Melospiza melodia)	record many singing males simultaneously to identify individuals and study their song repertoires	(5) Determine animals' individual identities	custom: 16 single-microphone units	cable	ARUs: not reported; covered multiple territories mics: single mic	manual	Syrinx-PC	hyperbolic (correlation sum)	custom MATLAB script
Foote, Jennifer R., Lauren P. Fitzsimmons, Daniel J. Mennill, and Laurene M. Ratcliffe. “Male Black-Capped Chickadees Begin Dawn Chorusing Earlier in Response to Simulated Territorial Insertions.” Animal Behaviour 81, no. 4 (April 2011): 871–77. https://doi.org/10.1016/j.anbehav.2011.01.028.	birds	1: Black-capped Chickadee (Poecile atricapillus)	identify individuals to quantify vocal response to simulated territorial intrusion	(5) Determine animals' individual identities	custom: 16 single-microphone units	cable	ARUs: not reported; covered multiple territories mics: single mic	manual	Syrinx-PC	hyperbolic (correlation sum)	custom MATLAB script
Mennill, Daniel J., Matthew Battiston, David R. Wilson, Jennifer R. Foote, and Stéphanie M. Doucet. “Field Test of an Affordable, Portable, Wireless Microphone Array for Spatial Monitoring of Animal Ecology and Behaviour.” Methods in Ecology and Evolution 3, no. 4 (August 2012): 704–12. https://doi.org/10.1111/j.2041-210X.2012.00209.x.	any terrestrial	21: (all playback, plus two sine wave playbacks): Black-capped Chickadee (Poecile atricapillus) song and call White-throated Sparrow (Zonotrichia albicollis) Eastern Phoebe (Sayornis phoebe) Tree Swallow (Tachycineta bicolor) Chipping Sparrow (Spizella passerina) House Wren (Troglodytes aedon) Song Sparrow (Melospiza melodia) Carolina Wren (Thryothorus ludovicianus) Rufous-and-white Wren (Thryoth…	evaluate variables affecting performance of localization hardware and software	(9) Test or evaluate localization system	wildlife monitoring: 4 units (Wildlife Acoustics SM2-GPS) 2 microphones per unit	GPS	ARUs: square of units of two sizes; ~25x25m or ~50x50m mics: pair; spacing not reported	manual	Syrinx-PC	hyperbolic (correlation sum)	ArrayGUI (John Burt, Seattle, WA, USA)
Papin, Morgane, Julian Pichenot, François Guérold, and Estelle Germain. “Acoustic Localization at Large Scales: A Promising Method for Grey Wolf Monitoring.” Frontiers in Zoology 15, no. 1 (December 2018). https://doi.org/10.1186/s12983-018-0260-2.	canids	1: simulated wolflike sounds	test accuracy of localization of wolf sounds	(9) Test or evaluate localization system	wildlife monitoring: 20 units (Wildlife Acoustics SM3) 2 microphones per unit	GPS	ARUs: grid of units separated by 1km (minimum) enclosing 6x5km area mics: pair; spacing not reported	manual	Raven 1.5	hyperbolic	Sound Finder
Wilson, David R., Matthew Battiston, John Brzustowski, and Daniel J. Mennill. “Sound Finder: A New Software Approach for Localizing Animals Recorded with a Microphone Array.” Bioacoustics 23, no. 2 (May 4, 2014): 99–112. https://doi.org/10.1080/09524622.2013.827588.	any terrestrial	4 (all playback): Rufous-and-white Wren (Thryothorus rufalbus) Song Sparrow (Melospiza melodia) Grey Treefrog (Hyla versicolor) Spring Peeper (Pseudacris crucifer)	compare localization accuracy of two programs	(9) Test or evaluate localization system	wildlife monitoring: Mennill 2012 custom: Mennill 2006; Mennill and Vehrencamp 2008; Lapierre 2011;	cable, GPS	arrays used in Mennill 2006; Mennill and Vehrencamp 2008; Lapierre 2011; Mennill 2012; areas 1.3ha, 6.65ha, 0.14ha	manual	Syrinx-PC	hyperbolic (correlation sum)	ArrayGUI (John Burt, Seattle, WA, USA), Sound Finder (open source)
Araya-Salas, Marcelo, Katarzyna Wojczulanis-Jakubas, Emily M. Phillips, Daniel J. Mennill, and Timothy F. Wright. “To Overlap or Not to Overlap: Context-Dependent Coordinated Singing in Lekking Long-Billed Hermits.” Animal Behaviour 124 (February 2017): 57–64. https://doi.org/10.1016/j.anbehav.2016.12.003.	birds	1: Long-billed Hermit (Phaethornis longirostris)	find location and identity of multiple singing Long-billed Hermits to assess song overlap and coordination	(4) Localize multiple individuals simultaneously to study their behavior; (5) Determine animals' individual identities	wildlife monitoring: 6 units (Wildlife Acoustics SM2-GPS) 2 microphones per unit	GPS	ARUs: grid of units separated by maximum of 20m, mean of 16.03+-7.3m (mean+-SD) mics: pair; spacing not reported	manual, template-matching, manual review	Syrinx-PC	hyperbolic (correlation sum); localization did not work	ArrayGUI (John Burt, Seattle, WA, USA)
Spillmann, Brigitte, Maria A. van Noordwijk, Erik P. Willems, Tatang Mitra Setia, Urs Wipfli, and Carel P. van Schaik. “Validation of an Acoustic Location System to Monitor Bornean Orangutan (Pongo Pygmaeus Wurmbii) Long Calls: Triangulation of an Acoustic Source.” American Journal of Primatology 77, no. 7 (July 2015): 767–76. https://doi.org/10.1002/ajp.22398.	orangutans	1: Bornean Orangutan (Pongo pygmaeus wurmbii)	test detection & localization functionality of a system to study Bornean orangutans	(6) Calculate animal abundance; (9) Test or evaluate localization system	wildlife monitoring: 20 units (Wildlife Acoustics SM2+GPS) 1 microphone per unit	GPS	ARUs: grid of units separated by minimum of 500m, enclosing 300ha mics: single mic	machine learning, manual review	Song Scope	hyperbolic	Sound Finder
Spillmann, Brigitte, Erik P. Willems, Maria A. van Noordwijk, Tatang Mitra Setia, and Carel P. van Schaik. “Confrontational Assessment in the Roving Male Promiscuity Mating System of the Bornean Orangutan.” Behavioral Ecology and Sociobiology 71, no. 1 (January 2017). https://doi.org/10.1007/s00265-016-2252-6.	orangutans	1: Bornean Orangutan (Pongo pygmaeus wurmbii)	describe male orangutan ranging and calling decisions, and count number of individuals present	(6) Calculate animal abundance; (8) Infer territory boundaries or habitat association	wildlife monitoring: 20 units (Wildlife Acoustics SM2+) 1 microphone per unit	GPS	ARUs: grid of units separated by minimum of 500m, enclosing 300ha; surveyed 450ha area mics: pair; spacing not reported	machine learning, manual review	Song Scope	hyperbolic	Sound Finder
Wang, Hanbiao, Jeremy Elson, Deborah Estrin, and Kung Yao. “Target Classification and Localization in Habitat Monitoring.” In 2003 IEEE International Conference on Acoustics, Speech, and Signal Processing, 2003. Proceedings. (ICASSP ’03)., 4:IV-844–47. Hong Kong, China: IEEE, 2003. https://doi.org/10.1109/ICASSP.2003.1202775.	frogs	NA (playback experiment with several unspecified frog calls)	test classification and localization system	(9) Test or evaluate localization system	custom: 5 units (COMPAQ iPAQ H3760 Pocket PC) 1 microphone per unit	acoustic	ARUs: grid of recorders separated by minimum of ~7m, enclosing 9x12m area mics: single mic	amplitude, template-matching	custom	hyperbolic	not reported
Wang, H., C. E. Chen, A. Ali, S. Asgari, R. E. Hudson, K. Yao, D. Estrin, and C. Taylor. “Acoustic Sensor Networks for Woodpecker Localization.” edited by Franklin T. Luk, 591009. San Diego, California, USA, 2005. https://doi.org/10.1117/12.617983.	birds	1: Acorn Woodpecker (Melanerpes formicivorus)	test localization method on woodpeckers	(9) Test or evaluate localization system	custom: 4 units 4 microphones per unit (Linearx M53)	cable	ARUs: 8x8m square, 4x4m square mics: square of mics spaced 61cm x 61cm (first trial); 4cm x 4cm (second trial)	not reported	not reported	DOA (AML) with intersection	not reported
Chen, Chiao-En, Andreas M Ali, and Hanbiao Wang. “Design and Testing of Robust Acoustic Arrays for Localization and Enhancement of Several Bird Sources,” April 19, 2006, 8.	birds	2: Acorn Woodpecker (Melanerpes formicivorus) Mayan Antthrush (Formicarius moniliger)	evaluate performance of uniform circular array	(9) Test or evaluate localization system	custom: 4 units 4 microphones per unit	cable	ARUs: 8x8m square, 4x4m square mics: 4 or 8 microphones arranged on 2.8cm radius circle	not reported	not reported	DOA (AML) with intersection	not reported
Ali, Andreas M., Kung Yao, Travis C. Collier, Charles E. Taylor, Daniel T. Blumstein, and Lewis Girod. “An Empirical Study of Collaborative Acoustic Source Localization.” In 2007 6th International Symposium on Information Processing in Sensor Networks, 41–50. Cambridge, MA, USA: IEEE, 2007. https://doi.org/10.1109/IPSN.2007.4379663.	marmots	1: Yellow-bellied Marmot (Marmota flaviventris)	evaluate detection and localization algorithms on real animals and playbacks	(9) Test or evaluate localization system	academic: 5-6 units (Acoustic ENSBox) 4 microphones per unit	networking	ARUs: two arrangements, one enclosing 70x140m with 6 ARUs spaced ~70m apart (estimated from figure) mics: spaced 11.31cm apart in tetrahedral arrangement	amplitude (CFAR), manual review	software on unit	DOA (AML) with intersection	custom C script
Vallejo, Edgar E., and Charles E. Taylor. “Adaptive Sensor Arrays for Acoustic Monitoring of Bird Behavior and Diversity: Preliminary Results on Source Identification Using Support Vector Machines.” Artificial Life and Robotics 14, no. 4 (December 2009): 485–88. https://doi.org/10.1007/s10015-009-0705-y.	birds	4: Barred Antshrike (Thamnophilus doliatus) Dusky Antbird (Cercomacra tyrannina) Great Antshrike (Taraba major) Mayan Antthrush (Formicarius moniliger)	test ability to differentiate individuals	(5) Determine animals' individual identities; (9) Test or evaluate localization system	academic: number of units not reported (Acoustic ENSBox) 4 microphones per unit	networking	ARUs: units 10-30m apart mics: spaced 11.31cm apart in tetrahedral arrangement	not reported	not reported	DOA (AML) with intersection	not reported
Ali, Andreas Mantik, Shadnaz Asgari, Travis C. Collier, Michael Allen, Lewis Girod, Ralph E. Hudson, Kung Yao, Charles E. Taylor, and Daniel T. Blumstein. “An Empirical Study of Collaborative Acoustic Source Localization.” Journal of Signal Processing Systems 57, no. 3 (December 2009): 415–36. https://doi.org/10.1007/s11265-008-0310-7.	marmots	3: (2 bird species playbacks; marmots both live and playback) Acorn Woodpecker (Melanerpes formicivorus) Mayan Antthrush (Formicarius moniliger) Yellow-bellied Marmot (Marmota flaviventris)	evaluate detection and localization algorithms on real animals and playbacks	(9) Test or evaluate localization system	academic: 3, 5, or 6 units (Acoustic ENSBox) 4 microphones per unit	networking	ARUs: two arrangements, one enclosing 70x140m mics: spaced 11.31cm apart in tetrahedral arrangement	amplitude (CFAR), manual review	software on unit	DOA (AML) with intersection	custom C script
Trifa, Vlad M, Lewis Girod, Travis Collier, Daniel T Blumstein, and Charles E Taylor. “Automated Wildlife Monitoring Using Self-Conﬁguring Sensor Networks Deployed in Natural Habitats.” In The 12th International Symposium on Artificial Life and Robotics (AROB)., 4, 2007.	any terrestrial	NA (playback experiment with seven bird songs)	prove location of sound source can be determined	(9) Test or evaluate localization system	academic: number of units not reported (Acoustic ENSBox) 4 microphones per unit	networking	ARUs: enclosed 40x70m area mics: spaced 11.31cm apart in tetrahedral arrangement	amplitude (CFAR)	software on unit	DOA (AML) with intersection	not reported
Collier, Travis C., Alexander N. G. Kirschel, and Charles E. Taylor. “Acoustic Localization of Antbirds in a Mexican Rainforest Using a Wireless Sensor Network.” The Journal of the Acoustical Society of America 128, no. 1 (July 2010): 182–89. https://doi.org/10.1121/1.3425729.	birds	3: (only mexican antthrush was live recorded) Mayan Antthrush (Formicarius moniliger) Dusky Antbird (Cercomacra tyrannina) Great Antshrike (Taraba major)	test accuracy of localization of live and recorded birds	(9) Test or evaluate localization system	academic: 8 units (VoxNet) 4 microphones per unit	networking	ARUs: polygon of units separated by minimum of 15-20m and mean of 39m, enclosing 1855m^2 mics: spaced 11.31cm apart in tetrahedral arrangement	manual	not reported	hyperbolic (correlation sum)	not reported
Collier, Travis C., Daniel T. Blumstein, Lewis Girod, and Charles E. Taylor. “Is Alarm Calling Risky? Marmots Avoid Calling from Risky Places: Marmots Avoid Calling from Risky Places.” Ethology 116, no. 12 (December 2010): 1171–78. https://doi.org/10.1111/j.1439-0310.2010.01830.x.	marmots	1: Yellow-bellied Marmot (Marmota flaviventris)	determine distance between calling marmots and burrows	(1) Assess individual animals' position or movement	academic: 8 units (VoxNet) 4 microphones per unit	networking	ARUs: polygon of units enclosing 85x150m area mics: spaced 11.31cm apart in tetrahedral arrangement	amplitude (CFAR), manual review	software on unit	hyperbolic (correlation sum)	custom MATLAB or Octave script
Harlow, Zac, Travis Collier, Valerie Burkholder, and Charles E. Taylor. “Acoustic 3D Localization of a Tropical Songbird.” In 2013 IEEE China Summit and International Conference on Signal and Information Processing, 220–24. Beijing, China: IEEE, 2013. https://doi.org/10.1109/ChinaSIP.2013.6625332.	birds	2: White-breasted Wood Wren (Henicorhina leucosticta) Black-throated Shrike-tanager (Lanio aurantius)	test ability of array to track birds in 3D	(1) Assess individual animals' position or movement; (9) Test or evaluate localization system	academic: 7-8 units (VoxNet) 4 microphones per unit	networking	ARUs: grids of two sizes: 30-40m^2 (units separated by mean of ~20m) and 60x40 m mics: spaced 11.31cm apart in tetrahedral arrangement	manual	not reported	hyperbolic (correlation sum)	not reported
Cai, S, T Collier, L Girod, R E Hudson, K Yao, and C E Taylor. “Voxnet Acoustic Array Node for Multiple Bird Source Separation by Beamforming Using Measured Data,” 2013, 2.	birds	2: (both species were playback) Bewick's Wren (Thryomanes bewickii) Black-headed Grosbeak (Pheucticus melanocephalus)	test system for localization and source separation	(9) Test or evaluate localization system	academic: 1 unit (VoxNet) 4 microphones per unit	cable (single unit)	ARUs: single unit mics: spaced 11.31cm apart in tetrahedral arrangement	not reported	not reported	DOA (AML)	not reported
Cai, S., T. Collier, L. Girod, J. Y. Lee, R. E. Hudson, K. Yao, C. E. Taylor, M. Bao, and Z. Wang. “New Wireless Acoustic Array Node for Localization, Beamforming and Source Separation for Bio-Complexity Bird Data Collection and Study.” In 2013 IEEE China Summit and International Conference on Signal and Information Processing, 210–14. Beijing, China: IEEE, 2013. https://doi.org/10.1109/ChinaSIP.…	birds	2: (both species were playback) Bewick's Wren (Thryomanes bewickii) Black-headed Grosbeak (Pheucticus melanocephalus)	test system for localization and source separation	(9) Test or evaluate localization system	academic: 2-3 units (VoxNet) 4 microphones per unit	unclear: networking or GPS	ARUs: pair or polygon of units separated by minimum of 6.6m, mean of 8.8m mics: spaced 11.31cm apart in tetrahedral arrangement	not reported	not reported	DOA (AML) with intersection	not reported
Zhang, Jiawei, George Kossan, Richard W. Hedley, Ralph E. Hudson, Charles E. Taylor, Kung Yao, and Ming Bao. “Fast 3D AML-Based Bird Song Estimation.” Unmanned Systems 02, no. 03 (July 2014): 249–59. https://doi.org/10.1142/S2301385014400044.	birds	4: (all species were playback) Bewick's Wren (Thryomanes bewickii) California Thrasher (Toxostoma redivivum) Cassin's Vireo (Vireo cassinii) Black-headed Grosbeak (Pheucticus melanocephalus)	test algorithm and recording system	(9) Test or evaluate localization system	academic: 1 unit (VoxNet) 4 microphones per unit	cable (single unit)	ARUs: single unit mics: spaced 11.31cm apart in tetrahedral arrangement	not reported	not reported	DOA (AML)	not reported
Yu, Kai, Ralph E. Hudson, Yimin D. Zhang, Kung Yao, Charles Taylor, and Zhi Wang. “Low-Complexity 2D Direction-of-Arrival Estimation for Acoustic Sensor Arrays.” IEEE Signal Processing Letters 23, no. 12 (December 2016): 1791–95. https://doi.org/10.1109/LSP.2016.2614107.	birds	4: (all species were playback) Bewick's Wren (Thryomanes bewickii) California Thrasher (Toxostoma redivivum) Cassin's Vireo (Vireo cassinii) Black-headed Grosbeak (Pheucticus melanocephalus)	test accuracy of FD-DOA	(9) Test or evaluate localization system	academic: 1 unit (VoxNet) 4 microphones per unit	cable (single unit)	ARUs: single unit mics: spaced 11.31cm apart in tetrahedral arrangement	not reported	not reported	DOA (FD-DOA)	not reported
Hedley, Richard W., Yiwei Huang, and Kung Yao. “Direction-of-Arrival Estimation of Animal Vocalizations for Monitoring Animal Behavior and Improving Estimates of Abundance.” Avian Conservation and Ecology 12, no. 1 (2017). https://doi.org/10.5751/ACE-00963-120106.	birds	4: (all species were playback) Bewick's Wren (Thryomanes bewickii) California Thrasher (Toxostoma redivivum) Cassin's Vireo (Vireo cassinii) Black-headed Grosbeak (Pheucticus melanocephalus)	multi-source localization & abundance estimation using DOAs	(9) Test or evaluate localization system	wildlife monitoring: 1 unit (Wildlife Acoustics SM3) 4 microphones per unit	cable (single unit)	ARUs: single unit mics: spaced 68mm apart in tetrahedral arrangement	manual	SDEer	DOA (MUSIC)	SDEer (custom MATLAB script)
Dantzker, M S, G B Deane, and J W Bradbury. “Acoustics of the Display of the Sage Grouse,” 1999, 17.	birds	1: Greater Sage-grouse (Centrocercus urophasianus)	map acoustic radiation patterns of male birds when calling to females; select sounds to analyzed based on proximity to acoustically calibrated locations	(2) Quantify amplitude or directionality; (3) Select subsets of sounds for further acoustic analysis	custom: 1 unit with 8 microphones	cable (single unit)	ARUs: single unit mics: spaced every 45 degrees around 12m-radius circle	manual	Digidesign ProTools v.4.1	hyperbolic	custom MATLAB script
Patricelli, Gail L., Marc S. Dantzker, and Jack W. Bradbury. “Differences in Acoustic Directionality among Vocalizations of the Male Red-Winged Blackbird (Agelaius Pheoniceus) Are Related to Function in Communication.” Behavioral Ecology and Sociobiology 61, no. 7 (April 5, 2007): 1099–1110. https://doi.org/10.1007/s00265-006-0343-5.	birds	1: Red-winged Blackbird (Agelaius phoeniceus)	map directionality of various types of calls of displaying birds	(2) Quantify amplitude or directionality	custom: 1 unit with 8 microphones (Sennheiser K6 microphones with ME62 omnidirectional capsules)	cable (single unit)	ARUs: single unit mics: microphones spaced roughly every 45 degrees around 2m-diameter circle	manual	Raven	hyperbolic	custom MATLAB script
Patricelli, Gail L., Marc S. Dantzker, and Jack W. Bradbury. “Acoustic Directionality of Red-Winged Blackbird (Agelaius Phoeniceus) Song Relates to Amplitude and Singing Behaviours.” Animal Behaviour 76, no. 4 (October 2008): 1389–1401. https://doi.org/10.1016/j.anbehav.2008.07.005.	birds	1: Red-winged Blackbird (Agelaius phoeniceus)	map directionality of various types of calls of displaying birds	(2) Quantify amplitude or directionality	custom: 1 unit with 8 microphones (Sennheiser K6 microphones with ME62 omnidirectional capsules)	cable (single unit)	ARUs: single unit mics: microphones spaced roughly every 45 degrees around 2m-diameter circle	manual	Raven	hyperbolic	custom MATLAB script
Krakauer, A. H., M. Tyrrell, K. Lehmann, N. Losin, F. Goller, and G. L. Patricelli. “Vocal and Anatomical Evidence for Two-Voiced Sound Production in the Greater Sage-Grouse Centrocercus Urophasianus.” Journal of Experimental Biology 212, no. 22 (November 15, 2009): 3719–27. https://doi.org/10.1242/jeb.033076.	birds	1: Greater Sage-grouse (Centrocercus urophasianus)	assign calls to individuals and ensure that calls were not produced by overlapping males	(5) Determine animals' individual identities	custom: 24 units 1 microphone per unit (Sennheiser ME62 with K-6 power capsules)	cable	ARUs: grid of microphones separated by minimum of 10m; array located within a 100x80m clearing mics: single mic	manual	Syrinx	hyperbolic	custom MATLAB script (John Burt, Seattle, WA, USA)
Patricelli, G. L., and A. H. Krakauer. “Tactical Allocation of Effort among Multiple Signals in Sage Grouse: An Experiment with a Robotic Female.” Behavioral Ecology 21, no. 1 (January 1, 2010): 97–106. https://doi.org/10.1093/beheco/arp155.	birds	2+: (live sage grouse, unspecified number of playbacks for testing) Greater Sage-grouse (Centrocercus urophasianus)	match recorded calls to individual males compared to visual estimation of location; assess distance from male to robotic female	(1) Assess individual animals' position or movement; (5) Determine animals' individual identities	custom: 24 units 1 microphone per unit (Sennheiser K6/ME62)	cable	ARUs: array located within a 100x130m clearing mics: single mic	manual	Syrinx	not reported	ArrayBatchGUI (John Burt, Seattle, WA, USA)
Surlykke, Annemarie, Lee A Miller, Bertel Mohl, Bent Bach Andersen, Jakob Christensen-Dalsgaard, and Morten Bnhl Jorgensen. “Echolocation in Two Very Small Bats from Thailand: Craseonycteris ThonglongyMand Myotis Siligorensis.” Behavioral Ecology and Sociobiology 33 (1993): 1–12.	bats	2: Kitti's Hog-nosed Bat (Craseonycteris thonglongyai) Himalayan Whiskered Bat (Myotis siligorensis)	understand echolocation in two bat species	(2) Quantify amplitude or directionality	custom: 1 unit 3 microphones per unit (Brüel and Kjær models 4135 and 4138)	not reported	ARUs: single unit mics: 3 mics within 0.5m of each other in linear arrangement	manual	not reported	hyperbolic	not reported
Miller, Lee A., and Asher E. Treat. “Field Recordings of Echolocation and Social Signals from the Gleaning Bat Myotis Septentrionalis.” Bioacoustics 5, no. 1–2 (January 1993): 67–87. https://doi.org/10.1080/09524622.1993.9753230.	bats	1: Northern Long-eared Myotis (Myotis septentrionalis)	calculate flight speed and source levels of orientational and social signals of gleaning bats	(1) Assess individual animals' position or movement; (2) Quantify amplitude or directionality	custom: 1 unit 3 microphones per unit (Brüel and Kjær models 4135 and 4138)	not reported	ARUs: single unit mics: 3 mics spaced on line 25cm apart	not reported	Waterfall program version 3.17 (CED)	hyperbolic	custom script
Wahlberg, Magnus, Jakob Tougaard, and Bertel MøHl. “Localising Bitterns Botaurus Stellaris with an Array of Non-Linked Microphones.” Bioacoustics 13, no. 3 (January 2003): 233–45. https://doi.org/10.1080/09524622.2003.9753500.	birds	1: Eurasian Bittern (Botaurus stellaris)	census bitterns acoustically and measure source level from different directions	(2) Quantify amplitude or directionality; (6) Calculate animal abundance	custom: 4 units 1 microphone per unit (Brüel & Kjær type 4130 and Primo EMU-4535)	GPS	ARUs: approximately a line of units separated by 65-294m mics: 1 mic	not reported	not reported	hyperbolic	custom MATLAB script
Jensen, Marianne Egebjerg, and L. A. Miller. “Echolocation Signals of the Bat Eptesicus Serotinus Recorded Using a Vertical Microphone Array: Effect of Flight Altitude on Searching Signals.” Behavioral Ecology and Sociobiology 47, no. 1–2 (December 3, 1999): 60–69. https://doi.org/10.1007/s002650050650.	bats	1: Serotine Bat (Eptesicus serotinus)	determine altitude of hunting bats	(1) Assess individual animals' position or movement	custom: 3 units 1 microphone per unit (Brüel and Kjær type 4135)	not reported	ARUs: line of units spanning 13.5m, spaced at 1.5m, 7m, and 15m above ground mics: 1 mic	not reported	not reported	hyperbolic	custom MATLAB script
Holderied, M. W., and O. von Helversen. “Echolocation Range and Wingbeat Period Match in Aerial-Hawking Bats.” Proceedings of the Royal Society B: Biological Sciences 270, no. 1530 (November 7, 2003): 2293–99. https://doi.org/10.1098/rspb.2003.2487.	bats	11: Common Pipistrelle (Pipistrellus pipistrellus) Soprano Pipistrelle (Pipistrellus pygmaeus) Kuhl's Pipistrelle (Pipistrellus kuhlii) Nathusius's Pipistrelle (Pipistrellus nathusii) Savi's Pipistrelle (Hypsugo savii) Lesser Noctule (Nyctalus leisleri) Common Noctule (Nyctalus noctula) Greater Noctule Bat (Nyctalus lasiopterus) Serotine Bat (Eptesicus serotinus) Northern Bat (Eptesicus nilssonii…	track flight path of bats to determine source level	(2) Quantify amplitude or directionality	custom: 2 units 4 microphones per unit (Knowles BT-1759)	not reported	ARUs: pair of units separated by 9-10m mics: diamond-shaped arrangement, spacing not reported	not reported	not reported	hyperbolic	custom script (R. Aubauer)
Holderied, M. W. “Flight and Echolocation Behaviour of Whiskered Bats Commuting along a Hedgerow: Range-Dependent Sonar Signal Design, Doppler Tolerance and Evidence for `acoustic Focussing’.” Journal of Experimental Biology 209, no. 10 (May 15, 2006): 1816–26. https://doi.org/10.1242/jeb.02194.	bats	1: Whiskered Bat (Myotis mystacinus)	reconstruct flight paths of bats; exclude calls with obstructed propagation path	(1) Assess individual animals' position or movement; (3) Select subsets of sounds for further acoustic analysis	custom: 2 units 4 microphones per unit (Knowles BT-1759)	not reported	ARUs: pair of units separated by 9-10m mics: diamond-shaped arrangement, spacing not reported	not reported	not reported	hyperbolic	custom script (R. Aubauer)
Grodzinski et al., “Context-Dependent Flight Speed.”	bats	1: Kuhl's Pipistrelle (Pipistrellus kuhlii)	compare flight speed of commuting and foraging bats	(1) Assess individual animals' position or movement	custom: 2 units 4 microphones per unit (Knowles BT-1759)	not reported	ARUs: pair separated by 5m mics: diamond-shaped arrangement, spacing not reported	not reported	not reported	hyperbolic	not reported
Schul, J., F. Matt, and O. v. Helversen. “Listening for Bats: The Hearing Range of the Bushcricket Phaneroptera Falcata for Bat Echolocation Calls Measured in the Field.” Proceedings of the Royal Society B: Biological Sciences 267, no. 1454 (September 7, 2000): 1711–15. https://doi.org/10.1098/rspb.2000.1199.	bats	1: Mouse-eared Bat (Myotis myotis)	estimate distance at which bushcrickets can hear bat ultrasound calls	(1) Assess individual animals' position or movement	custom: 2 units 4 microphones per unit (Knowles BT-1759)	not reported	ARUs: pair separated by 8m mics: 4 mics: 1 at each corner of 1m equilateral triangle, and one in center	manual	not reported	DOA (two-stage) with intersection	not reported
Fujioka, Emyo, Shigeki Mantani, Shizuko Hiryu, Hiroshi Riquimaroux, and Yoshiaki Watanabe. “Echolocation and Flight Strategy of Japanese House Bats during Natural Foraging, Revealed by a Microphone Array System.” The Journal of the Acoustical Society of America 129, no. 2 (February 2011): 1081–88. https://doi.org/10.1121/1.3523300.	bats	1: Japanese House Bat (Pipistrellus abramus)	understand echolocation and flight strategy of foraging bats	(1) Assess individual animals' position or movement	custom: 1 unit 4 microphones per unit (Knowles FG-3329)	cable (single unit)	ARUs: single unit mics: Y-shaped with 1 central mic spaced 0.9m away from 3 outer mics	not reported	not reported	hyperbolic	custom MATLAB script
Fujioka, Emyo, Ikkyu Aihara, Shotaro Watanabe, Miwa Sumiya, Shizuko Hiryu, James A. Simmons, Hiroshi Riquimaroux, and Yoshiaki Watanabe. “Rapid Shifts of Sonar Attention by Pipistrellus Abramus during Natural Hunting for Multiple Prey.” The Journal of the Acoustical Society of America 136, no. 6 (December 2014): 3389–3400. https://doi.org/10.1121/1.4898428.	bats	1: Japanese House Bat (Pipistrellus abramus)	find bat flight path and acoustic beam pattern during multiple consecutive prey captures	(1) Assess individual animals' position or movement; (2) Quantify amplitude or directionality	custom: 4 units 4 microphones per unit (Knowles FG-3329)	cable	ARUs: 15 x 22m square of ARUs mics: Y-shaped with 1 central mic spaced 1.3m away from 3 outer mics	not reported	not reported	hyperbolic	custom MATLAB script
Fujioka, Emyo, Ikkyu Aihara, Miwa Sumiya, Kazuyuki Aihara, and Shizuko Hiryu. “Echolocating Bats Use Future-Target Information for Optimal Foraging.” Proceedings of the National Academy of Sciences 113, no. 17 (April 26, 2016): 4848–52. https://doi.org/10.1073/pnas.1515091113.	bats	1: Japanese House Bat (Pipistrellus abramus)	find bat flight path and acoustic beam pattern during multiple consecutive prey captures	(1) Assess individual animals' position or movement; (2) Quantify amplitude or directionality	custom: 4 units 4 microphones per unit (Knowles FG-3329)	cable	ARUs: 15 x 22m square of ARUs mics: Y-shaped with 1 central mic spaced 1.3m away from 3 outer mics	not reported	not reported	hyperbolic	not reported
Sumiya, Miwa, Emyo Fujioka, Kazuya Motoi, Masaru Kondo, and Shizuko Hiryu. “Coordinated Control of Acoustical Field of View and Flight in Three-Dimensional Space for Consecutive Capture by Echolocating Bats during Natural Foraging.” Edited by Michael Smotherman. PLOS ONE 12, no. 1 (January 13, 2017): e0169995. https://doi.org/10.1371/journal.pone.0169995.	bats	1: Japanese House Bat (Pipistrellus abramus)	find bat flight path and acoustic beam pattern during multiple consecutive prey captures; selected only flights where bat approached array at desired angle	(1) Assess individual animals' position or movement; (2) Quantify amplitude or directionality; (3) Select subsets of sounds for further acoustic analysis	custom: 4 units 4 microphones per unit (Knowles FG-23329-C05 and FG-23629-P16)	cable	ARUs: 15 x 22m square of ARUs mics: Y-shaped with 1 central mic spaced 1.3m away from 3 outer mics	not reported	not reported	hyperbolic	custom MATLAB script
Motoi, Kazuya, Miwa Sumiya, Emyo Fujioka, and Shizuko Hiryu. “Three-Dimensional Sonar Beam-Width Expansion by Japanese House Bats ( Pipistrellus Abramus ) during Natural Foraging.” The Journal of the Acoustical Society of America 141, no. 5 (May 2017): EL439–44. https://doi.org/10.1121/1.4981934.	bats	1: Japanese House Bat (Pipistrellus abramus)	show how acoustic beam pattern varies over course of flight path; selected only flights where bat approached and emitted pulses at array at desired angle	(1) Assess individual animals' position or movement; (2) Quantify amplitude or directionality; (3) Select subsets of sounds for further acoustic analysis	custom: 4 units 4 microphones per unit (Knowles FG-23329-C05 and FG-23629-P16)	cable	ARUs: 15 x 22m square of ARUs mics: Y-shaped with 1 central mic spaced 1.3m away from 3 outer mics	not reported	not reported	hyperbolic	custom MATLAB script
Payne, Katharine B., Mya Thompson, and Laura Kramer. “Elephant Calling Patterns as Indicators of Group Size and Composition: The Basis for an Acoustic Monitoring System.” African Journal of Ecology 41, no. 1 (March 2003): 99–107. https://doi.org/10.1046/j.1365-2028.2003.00421.x.	elephants	1: African Bush Elephant (Loxodonta africana)	verify that studied calls were made by the same elephants observed on video	(5) Determine animals' individual identities	custom: 4 single-microphone units	GPS	ARUs: 140x140m square mics: single mic	manual	Canary	hyperbolic	Canary
Thompson, Mya E., Steven J. Schwager, Katharine B. Payne, and Andrea K. Turkalo. “Acoustic Estimation of Wildlife Abundance: Methodology for Vocal Mammals in Forested Habitats.” African Journal of Ecology, September 2009. https://doi.org/10.1111/j.1365-2028.2009.01161.x.	elephants	1: African Forest Elephant (Loxodonta cyclotis)	ground-truth calling rate as index of abundance	(6) Calculate animal abundance	custom: 4 or 6 units (Calupca et al. 2000) number of mics per unit not reported	GPS	ARUs: polygon of 6 microphones enclosing 250x500m area or 4 microphones enclosing forested area (spacing unspecified) mics: not reported	manual	XBAT	hyperbolic (correlation sum)	not reported
Spiesberger, John L. “Locating Animals from Their Sounds and Tomography of the Atmosphere: Experimental Demonstration,” 1999, 10.	birds	1: Red-winged Blackbird (Agelaius phoeniceus)	test localization of live birds	(9) Test or evaluate localization system	custom: 5 units 1 microphone per unit (RadioShack 33-985F)	cable	ARUs: polygon of microphones enclosing ~30x30m area (estimated from figure) mics: single mic	manual	NA	hyperbolic	custom script
Eastman, Kyler M., and James A. Simmons. “A Method of Flight Path and Chirp Pattern Reconstruction for Multiple Flying Bats.” Acoustics Research Letters Online 6, no. 4 (October 2005): 257–62. https://doi.org/10.1121/1.2046567.	bats	3+: (species only identified down to genus) Eptesicus Myotis Pipistrellus	determine flight paths of bats in large groups	(4) Localize multiple individuals simultaneously to study their behavior	custom: 1 unit 3 microphones per unit (QMC-SM1)	cable	ARUs: single unit mics: spaced in planar triangle with edges of size ~19, 22, 26cm	amplitude, manual review	custom in MatLab	hyperbolic	custom MATLAB script
Simmons, Andrea Megela, James A. Simmons, and Mary E. Bates. “Analyzing Acoustic Interactions in Natural Bullfrog (Rana Catesbeiana) Choruses.” Journal of Comparative Psychology 122, no. 3 (2008): 274–82. https://doi.org/10.1037/0735-7036.122.3.274.	frogs	1: American Bullfrog (Rana catesbeiana)	determine location of individuals in large groups of chorusing frogs	(4) Localize multiple individuals simultaneously to study their behavior	custom: 2 units 2 microphones per unit (Knowles FG-3329)	cable	ARUs: pair of units separated by 10m, surveying 40x15m area mics: pair 3.3cm apart	amplitude	EarLab	DOA (two-stage) with intersection	custom MATLAB script
Bates, Mary E., Brett F. Cropp, Marina Gonchar, Jeffrey Knowles, James A. Simmons, and Andrea Megela Simmons. “Spatial Location Influences Vocal Interactions in Bullfrog Choruses.” The Journal of the Acoustical Society of America 127, no. 4 (April 2010): 2664–77. https://doi.org/10.1121/1.3308468.	frogs	1: American Bullfrog (Rana catesbeiana)	describe vocal interaction patterns between individual bullfrogs within a chorus	(4) Localize multiple individuals simultaneously to study their behavior	custom: 2 units 2 microphones per unit (Knowles FG-3329)	cable	ARUs: pair of units separated by 10m, surveying 40x15m area and 42x30m area mics: pair 3.3cm apart	amplitude, manual review	EarLab	DOA (two-stage) with intersection	custom MATLAB script
Surlykke, Annemarie, and Elisabeth K. V. Kalko. “Echolocating Bats Cry Out Loud to Detect Their Prey.” Edited by Martin Giurfa. PLoS ONE 3, no. 4 (April 30, 2008): e2036. https://doi.org/10.1371/journal.pone.0002036.	bats	11: Greater Sac-winged Bat (Saccopteryx bilineata) Lesser Sac-winged Bat (Saccopteryx leptura) Chestnut Sac-winged Bat (Cormura brevirostris) Thomas's Shaggy Bat (Centronycteris centralis) Big Naked-backed Bat (Pteronotus gymnonotus) Velvety Free-tailed Bat (Molossus molossus) Lesser Bulldog Bat (Noctilio albiventris) Greater Bulldog Bat (Noctilio leporinus) Southern Yellow Bat (Lasiurus ega) Sil…	determine if bats call louder when further from prey or echoing surfaces	(2) Quantify amplitude or directionality	custom: 1 unit 3 microphones per unit (GRAS 1/4")	not reported	ARUs: single unit mics: mics spaced 1m apart in linear arrangement	manual	SigPro (custom-made)	hyperbolic	not reported
Surlykke, Annemarie, Simon Boel Pedersen, and Lasse Jakobsen. “Echolocating Bats Emit a Highly Directional Sonar Sound Beam in the Field.” Proceedings of the Royal Society B: Biological Sciences 276, no. 1658 (March 7, 2009): 853–60. https://doi.org/10.1098/rspb.2008.1505.	bats	1: Daubenton's Bat (Myotis daubentonii)	estimate flight path and angle relative to array to assess directionality of calls; exclude calls where flight path showed sharp turns before or after call	(2) Quantify amplitude or directionality; (3) Select subsets of sounds for further acoustic analysis	custom: 1 unit 3-4 microphones per unit (GRAS 1/4")	cable (single unit)	ARUs: single unit surveying area within 10m of array mics: 3 mics spaced 1m apart in linear arrangement, or a T-shaped array composed of the 3-mic array with a 4th mic 1m above the central mic	not reported	SigPro (custom-made)	hyperbolic	not reported
Brinkløv, Signe, Elisabeth K. V. Kalko, and Annemarie Surlykke. “Dynamic Adjustment of Biosonar Intensity to Habitat Clutter in the Bat Macrophyllum Macrophyllum (Phyllostomidae).” Behavioral Ecology and Sociobiology 64, no. 11 (November 2010): 1867–74. https://doi.org/10.1007/s00265-010-0998-9.	bats	1: Long-legged Bat (Macrophyllum macrophyllum)	compare vocalization intensity while foraging among differerent degrees of clutter; select calls to analyze based on on-axis flight path	(2) Quantify amplitude or directionality; (3) Select subsets of sounds for further acoustic analysis	custom: 1 unit 3-4 microphones per unit (GRAS 40BF, Avisoft CM16)	cable (single unit)	ARUs: single unit mics: linear 3-mic array with ~100cm spacing; T-shaped 4-mic array with 3 mics 60cm apart in line and 4th mic 25cm above the central mic	not reported	SigPro (custom-made)	hyperbolic	not reported
Ratcliffe, John M., Lasse Jakobsen, Elisabeth K. V. Kalko, and Annemarie Surlykke. “Frequency Alternation and an Offbeat Rhythm Indicate Foraging Behavior in the Echolocating Bat, Saccopteryx Bilineata.” Journal of Comparative Physiology A 197, no. 5 (May 2011): 413–23. https://doi.org/10.1007/s00359-011-0630-0.	bats	1: Greater Sac-winged Bat (Saccopteryx bilineata)	for two vocalization types, identify qualities including call intensity and flight speed; select calls to analyze based on roughly head-on flight path toward array	(1) Assess individual animals' position or movement; (2) Quantify amplitude or directionality; (3) Select subsets of sounds for further acoustic analysis	custom: 1 unit 9 microphones per unit (GRAS 40BF, Avisoft CM16)	cable (single unit)	ARUs: single unit mics: cross shaped with 50-75cm spacing	manual	Audition 1.5 or BatSound 4.1	hyperbolic	not reported
Jakobsen, Lasse, Mads Nedergaard Olsen, and Annemarie Surlykke. “Dynamics of the Echolocation Beam during Prey Pursuit in Aerial Hawking Bats.” Proceedings of the National Academy of Sciences 112, no. 26 (June 30, 2015): 8118–23. https://doi.org/10.1073/pnas.1419943112.	bats	3: (maximum of 2 localized at once) Greater Sac-winged Bat (Saccopteryx bilineata) Lesser Sac-winged Bat (Saccopteryx leptura) Proboscis Bat (Rhynchonycteris naso)	calculate sound pressure and beam aim in three species of bats; select calls to analyze based on position and beam aim	(2) Quantify amplitude or directionality; (3) Select subsets of sounds for further acoustic analysis	custom: 1 unit 12 microphones per unit (GRAS 40BF)	cable (single unit)	ARUs: single unit mics: cross-shaped with 0.3-0.5m spacing	not reported	not reported	hyperbolic	not reported
Hulgard, Katrine, Cynthia F. Moss, Lasse Jakobsen, and Annemarie Surlykke. “Big Brown Bats ( Eptesicus Fuscus ) Emit Intense Search Calls and Fly in Stereotyped Flight Paths as They Forage in the Wild.” The Journal of Experimental Biology 219, no. 3 (February 2016): 334–40. https://doi.org/10.1242/jeb.128983.	bats	1: Big Brown Bat (Eptesicus fuscus)	calculate bats' flight path, source level, and beam pattern; select calls to analyze based on distance from array and head-on flight trajectory	(1) Assess individual animals' position or movement; (2) Quantify amplitude or directionality; (3) Select subsets of sounds for further acoustic analysis	custom: 1 unit 7 or 9 microphones per unit (GRAS 40BF)	cable (single unit)	ARUs: single unit surveying area within 25m of array mics: T-shaped and cross shaped with 0.6-2.58m spacing	manual	SigPro (custom-made)	hyperbolic	not reported
Ręk, Paweł. “Acoustic Location of Conspecifics in a Nocturnal Bird: The Corncrake Crex Crex.” Acta Ethologica 17, no. 1 (March 2014): 31–35. https://doi.org/10.1007/s10211-013-0155-3.	birds	1: Corncrake (Crex crex)	determine how males move in response to playback stimuli	(1) Assess individual animals' position or movement	custom: 4 units 1 microphone per unit (Sennheiser K6/ME 62)	cable	ARUs: arrangement not reported mics: single mic	not reported	not reported	not reported	XBAT (Harold Figueroa, Cornell Bioacoustics Research Program)
Hedwig, Daniela, Maya DeBellis, and Peter Howard Wrege. “Not so Far: Attenuation of Low-Frequency Vocalizations in a Rainforest Environment Suggests Limited Acoustic Mediation of Social Interaction in African Forest Elephants.” Behavioral Ecology and Sociobiology 72, no. 3 (March 2018). https://doi.org/10.1007/s00265-018-2451-4.	elephants	1: African Forest Elephant (Loxodonta cyclotis)	determine amplitude and attenuation characteristics of forest elephant rumbles; exclude calls <2 wavelengths from array	(2) Quantify amplitude or directionality; (3) Select subsets of sounds for further acoustic analysis	academic: 9 units (Calupca et al. 2000) mics not reported	GPS	not reported	manual	Raven 1.5	hyperbolic (correlation sum)	XBAT (Harold Figueroa, Cornell Bioacoustics Research Program)
Wrege, Peter H., Elizabeth D. Rowland, Sara Keen, and Yu Shiu. “Acoustic Monitoring for Conservation in Tropical Forests: Examples from Forest Elephants.” Edited by Jason Matthiopoulos. Methods in Ecology and Evolution 8, no. 10 (October 2017): 1292–1301. https://doi.org/10.1111/2041-210X.12730.	elephants	1: African Forest Elephant (Loxodonta cyclotis)	measure source amplitude of vocalizations	(2) Quantify amplitude or directionality	wildlife monitoring: 9 units (Wildlife Acoustics SM2) number of microphones per unit not reported academic: 23 units (SWIFT prototype, Cornell University, Ithaca, NY, USA) number of microphones per unit not reported	not reported	not reported	manual, automated	not reported	not reported	not reported
Goerlitz, Holger R., Hannah M. ter Hofstede, Matt R.K. Zeale, Gareth Jones, and Marc W. Holderied. “An Aerial-Hawking Bat Uses Stealth Echolocation to Counter Moth Hearing.” Current Biology 20, no. 17 (September 2010): 1568–72. https://doi.org/10.1016/j.cub.2010.07.046.	bats	2: Western Barbastelle (Barbastella barbastellus) Lesser Noctule (Nyctalus leisleri)	relate bat position to response of auditory nerve of moth; calculate source level	(1) Assess individual animals' position or movement; (2) Quantify amplitude or directionality	custom: 2 units 4 microphones per unit	not reported	ARUs: pair of units approx. 10m apart surveying 35x10m area (estimated from figure) mics: not reported	not reported	not reported	hyperbolic	not reported
Hügel, Theresa, Vincent van Meir, Amanda Muñoz-Meneses, B.-Markus Clarin, Björn M. Siemers, and Holger R. Goerlitz. “Does Similarity in Call Structure or Foraging Ecology Explain Interspecific Information Transfer in Wild Myotis Bats?” Behavioral Ecology and Sociobiology 71, no. 11 (November 2017): 168. https://doi.org/10.1007/s00265-017-2398-x.	bats	1: Long-fingered Bat (Myotis capaccinii)	analyze bat flight trajectory and vocal behavior in response to interspecific playback; exclude calls with short trajectory	(1) Assess individual animals' position or movement; (3) Select subsets of sounds for further acoustic analysis	custom: 1 unit 4 microphones per unit (CM16/CMPA microphones)	cable (single unit)	ARUs: single unit mics: central mic separated from 3 outer mics by 60cm	amplitude, manual review	Avisoft SASLab Pro	hyperbolic	custom MATLAB script
Lewanzik, Daniel, and Holger R. Goerlitz. “Continued Source Level Reduction during Attack in the Low-Amplitude Bat Barbastella Barbastellus Prevents Moth Evasive Flight.” Edited by Heath MacMillan. Functional Ecology 32, no. 5 (May 2018): 1251–61. https://doi.org/10.1111/1365-2435.13073.	bats	1: Western Barbastelle (Barbastella barbastellus)	reconstruct flight paths of bats in order to find source level of calls as bat approached tethered prey; select calls to analyze based on angle/position criteria	(1) Assess individual animals' position or movement; (2) Quantify amplitude or directionality; (3) Select subsets of sounds for further acoustic analysis	custom: 1 unit 4 microphones per unit (Knowles FG-O)	cable (single unit)	ARUs: single unit mics: planar star-shaped, spacing not reported	amplitude, manual review	Avisoft SASLab Pro	hyperbolic	custom MATLAB script
Seibert, Anna-Maria, Jens C. Koblitz, Annette Denzinger, and Hans-Ulrich Schnitzler. “Scanning Behavior in Echolocating Common Pipistrelle Bats (Pipistrellus Pipistrellus).” Edited by Brock Fenton. PLoS ONE 8, no. 4 (April 8, 2013): e60752. https://doi.org/10.1371/journal.pone.0060752.	bats	1: Common Pipistrelle (Pipistrellus pipistrellus)	determine bat echolocation call source level and beam aiming in open spaces; select sounds only made during "favorable" flight paths with respect to array	(2) Quantify amplitude or directionality; (3) Select subsets of sounds for further acoustic analysis	custom: 1 unit 16 microphones per unit (Knowles FG-23329)	cable (single unit)	ARUs: single unit mics: 16 mics spaced 0.8m apart in 4m x 4m grid	not reported	not reported	hyperbolic	custom MATLAB script
Seibert, Anna-Maria, Jens C. Koblitz, Annette Denzinger, and Hans-Ulrich Schnitzler. “Bidirectional Echolocation in the Bat Barbastella Barbastellus: Different Signals of Low Source Level Are Emitted Upward through the Nose and Downward through the Mouth.” Edited by Eric James Warrant. PLOS ONE 10, no. 9 (September 9, 2015): e0135590. https://doi.org/10.1371/journal.pone.0135590.	bats	1: Western Barbastelle (Barbastella barbastellus)	determine source level and sonar beam direction of two different vocalization types; select sounds only made during "favorable" flight paths with respect to array	(2) Quantify amplitude or directionality; (3) Select subsets of sounds for further acoustic analysis	custom: 1 unit 16 microphones per unit (Knowles FG-23329)	cable (single unit)	ARUs: single unit mics: "square array" and "chain array." square array: mics spaced 0.8m apart in 4m x 4m grid. chain array: three parallel linear arrangements of microphones situated horizontally: outer chains 4 mics spaced 0.2m apart, inner chain 8 mics spaced 0.85m apart	not reported	not reported	hyperbolic	custom MATLAB script
Götze, Simone, Jens C. Koblitz, Annette Denzinger, and Hans-Ulrich Schnitzler. “No Evidence for Spectral Jamming Avoidance in Echolocation Behavior of Foraging Pipistrelle Bats.” Scientific Reports 6, no. 1 (November 2016): 30978. https://doi.org/10.1038/srep30978.	bats	1: Common Pipistrelle (Pipistrellus pipistrellus)	assign calls to individuals and measure inter-individual distances	(4) Localize multiple individuals simultaneously to study their behavior; (5) Determine animals' individual identities	custom: 1 unit 4 microphones per unit (Knowles SPM0404UD5)	cable (single unit)	ARUs: single unit mics: 4 mics spaced 1m apart in T-shaped arrangement	not reported	not reported	hyperbolic	not reported
Grafe, T.Ulmar. “Costs and Benefits of Mate Choice in the Lek-Breeding Reed Frog, Hyperolius Marmoratus.” Animal Behaviour 53, no. 5 (May 1997): 1103–17. https://doi.org/10.1006/anbe.1996.0427.	frogs	1: Swynnerton's Reed Frog (Hyperolius swynnertoni)	compare male frog position to observed female position	(1) Assess individual animals' position or movement	custom: 4 units 1 microphone per unit (Vivanco EM-32)	cable	ARUs: 16x16m square of units mics: single mic	not reported	Canary	hyperbolic	custom MATLAB script
Frommolt, Karl-Heinz, and Klaus-Henry Tauchert. “Applying Bioacoustic Methods for Long-Term Monitoring of a Nocturnal Wetland Bird.” Ecological Informatics 21 (May 2014): 4–12. https://doi.org/10.1016/j.ecoinf.2013.12.009.	birds	1: Eurasian Bittern (Botaurus stellaris)	estimate number of calling individuals	(6) Calculate animal abundance	custom: 4 units 4 microphones per unit (Beyerdynamic MC 930)	acoustic	ARUs: polygon of units surveying a variable area, estimated one year to be ~80,000m^2 (estimated from figure) mics: arrangement not reported	template-matching, manual review	Avisoft SASLabPro	hyperbolic	custom MATLAB script
Kounitsky, Pavel, Jens Rydell, Eran Amichai, Arjan Boonman, Ofri Eitan, Anthony J. Weiss, and Yossi Yovel. “Bats Adjust Their Mouth Gape to Zoom Their Biosonar Field of View.” Proceedings of the National Academy of Sciences 112, no. 21 (May 26, 2015): 6724–29. https://doi.org/10.1073/pnas.1422843112.	bats	1: Desert pipistrelle (Hypsugo ariel)	reconstruct bat flight path and examine beam aim while entering a confined space	(1) Assess individual animals' position or movement; (2) Quantify amplitude or directionality	custom: 1 unit 12 microphones per unit (Avisoft CM16)	cable (single unit)	ARUs: single unit surveying ~3x2m pond mics: 12 mics spaced ~25 cm apart in T-shaped arrangement, ~150 cm horizontal bar and 100 cm vertical bar	amplitude, manual review	not reported	hyperbolic	custom MATLAB script
Kershenbaum, Arik, Jessica L. Owens, and Sara Waller. “Tracking Cryptic Animals Using Acoustic Multilateration: A System for Long-Range Wolf Detection.” The Journal of the Acoustical Society of America 145, no. 3 (March 2019): 1619–28. https://doi.org/10.1121/1.5092973.	canids	2: (species not distiguished during localization) Wolf (Canis lupus) Coyote (Canis latrans)	track pack locations of wolves and coyotes	(8) Infer territory boundaries or habitat association	wildlife monitoring: 5 units (Wildlife Acoustics SM3-GPS) 1 microphone per unit	GPS	ARUs: polygon of units spaced a minimum of 1-3km apart mics: single mic	manual	Raven 1.4	hyperbolic	published MATLAB script
Jones, Douglas L., and Rama Ratnam. “Blind Location and Separation of Callers in a Natural Chorus Using a Microphone Array.” The Journal of the Acoustical Society of America 126, no. 2 (August 2009): 895–910. https://doi.org/10.1121/1.3158924.	frogs	2: Gulf Coast Toad (Incilius valliceps) Northern Cricket Frog (Acris crepitans)	determine spatial distribution of amphibian choruses	(4) Localize multiple individuals simultaneously to study their behavior	custom: 4 units 1 microphone per unit (Sennheiser MKE-2)	cable	ARUs: 3x3m square of units, surveying 9x9m area mics: single mic	not reported	MATLAB	hyperbolic	custom MATLAB script
Ing, Ros Kiri, Raphaël Colombo, Guy-Crispin Gembu, Yves Bas, Jean-François Julien, Yann Gager, and Alexandre Hassanin. “Echolocation Calls and Flight Behaviour of the Elusive Pied Butterfly Bat ( Glauconycteris Superba ), and New Data on Its Morphology and Ecology.” Acta Chiropterologica 18, no. 2 (December 2016): 477–88. https://doi.org/10.3161/15081109ACC2016.18.2.014.	bats	1: Pied Butterfly Bat (Glauconycteris superba)	characterize species flight style	(1) Assess individual animals' position or movement	custom: 1 unit 4 microphones per unit (Knowles FG-3329)	cable	ARUs: single unit surveying ~10m^2 area mics: pyramid of mics with several arrangements used; side length between ~0.8-1.6m, height between ~0.5-0.8m	not reported	Syrinx, ScanR	not reported	custom MATLAB script
Wilson, Scott J., and Erin M. Bayne. “Use of an Acoustic Location System to Understand How Presence of Conspecifics and Canopy Cover Influence Ovenbird (Seiurus Aurocapilla) Space Use near Reclaimed Wellsites in the Boreal Forest of Alberta.” Avian Conservation and Ecology 13, no. 2 (2018). https://doi.org/10.5751/ACE-01248-130204.	birds	1: Ovenbird (Seiurus aurocapilla)	compare local population density at wellsites with different habitat predictors	(6) Calculate animal abundance; (8) Infer territory boundaries or habitat association	wildlife monitoring: 25 units (Wildlife Acoustics SM3-GPS) 1 microphone per unit	GPS	ARUs: three sizes of a 5x5 grid of units: 35m; 37.5m; 50m; separated by 31.4+-0.44m apart on average; surveying average of 2.13+-0.08ha mics: single mic	manual	Audacity 2.1.3	hyperbolic (correlation sum)	XBAT (Harold Figueroa, Cornell Bioacoustics Research Program)
Roeder, Kenneth D. “Acoustic Sensitivity of the Noctuid Tympanic Organ and Its Range for the Cries of Bats.” Journal of Insect Physiology 12, no. 7 (July 1966): 843–59. https://doi.org/10.1016/0022-1910(66)90035-7.	bats	2+: (species could not be determined, although Little Brown Bat (Myotis lucifugus) and bats in the genus Eptesicus were listed as possibilities)	determine distance at which moth can hear bat echolocation	(1) Assess individual animals' position or movement	custom: 2 units 1 microphone per unit	not reported	ARUs: pair of microphones separated by minimum of 6.2m mics: single mic	manual	no software; visual inspection of light-beam oscillograph output	hyperbolic	NA
Stepanian, Phillip M., Kyle G. Horton, David C. Hille, Charlotte E. Wainwright, Phillip B. Chilson, and Jeffrey F. Kelly. “Extending Bioacoustic Monitoring of Birds Aloft through Flight Call Localization with a Three-Dimensional Microphone Array.” Ecology and Evolution 6, no. 19 (October 2016): 7039–46. https://doi.org/10.1002/ece3.2447.	birds	10: (playback) Black-throated Blue Warbler (Setophaga caerulescens) Dickcissel (Spiza americana) Indigo Bunting (Passerina cyanea) Ovenbird (Seiurus aurocapilla) Summer Tanager (Piranga rubra) Swainson’s Thrush (Catharus ustulatus) Vesper Sparrow (Pooecetes gramineus) Wood Thrush (Hylocichla mustelina) Yellow-billed Cuckoo (Coccyzus americanus) Yellow Warbler (Setophaga petechia)	test 3D localization of bird flight calls	(9) Test or evaluate localization system	custom: 3 units (Old Bird) 2 microphones per unit (Knowles EK-3132)	cable	ARUs: 3 linear ARUs arranged as points of 20m equilaterial triangles mics: mics separated by 7.5m in linear arrangement	manual	not reported	hyperbolic	custom MATLAB script
Magyar, Irene, W. M. Schleidt, and B. Miller. “Localization of Sound Producing Animals Using the Arrival Time Differences of Their Signals at an Array of Microphones.” Experientia 34, no. 5 (May 1978): 676–77. https://doi.org/10.1007/BF01937030.	birds	1: Northern Bobwhite (Colinus virginianus)	evaluate accuracy of localization method	(9) Test or evaluate localization system	custom: 4 units 1 microphone per unit (Uher M517)	cable	ARUs: 3 units in a line with a 4th perpendicular to them; all spaced 50m apart mics: single mic	manual	detected on sonagraph	hyperbolic	custom script
Campbell, Margaret, and Charles M. Francis. “Using Microphone Arrays to Examine Effects of Observers on Birds during Point Count Surveys.” Journal of Field Ornithology 83, no. 4 (December 2012): 391–402. https://doi.org/10.1111/j.1557-9263.2012.00389.x.	birds	>10 (only some were reported) Brown-headed Cowbird (Molothrus ater) Song Sparrow (Melospiza melodia) Yellow Warbler (Setophaga petechia) Common Yellowthroat (Geothlypis trichas) Field Sparrow (Spizella pusilla) American Robin (Turdus migratorius) Chipping Sparrow (Spizella passerinea) Cedar Waxwing (Bombycillia cedrorum) Eastern Towhee (Pipilo erythrophthalmus) Alder Flycatcher (Empidonax alnorum)	compare animal behavior and abundance with and without observers	(1) Assess individual animals' position or movement	academic: 8 units (Hutto & Stutzman 2009) 1 microphone per unit	GPS	ARUs: 50m-radius circle of units with central unit, separated by minimum of 43.4m mics: single mic	manual	XBAT	hyperbolic (correlation sum)	XBAT (Harold Figueroa, Cornell Bioacoustics Research Program)
Park, Joseph, and Kevin Kotun. “Spectral Coherence and Hyperbolic Solutions Applied to Time Difference of Arrival Localisation.” Applied Acoustics 136 (July 2018): 149–57. https://doi.org/10.1016/j.apacoust.2017.08.026.	birds	1: Cape Sable Seaside Sparrow (Ammodramus maritimus mirabilis)	understand localization error sources via passively monitoring Cape Sable seaside sparrows	(9) Test or evaluate localization system	wildlife monitoring: 2 units (Wildlife Acoustics SM3) 2 microphones per unit	GPS	ARUs: 2m equilateral triangle of 3 microphones with central microphone mics: distance not reported	not reported	not reported	hyperbolic	Sound Finder
Ethier, Jeffrey P., and David R. Wilson. “Using Microphone Arrays to Investigate Microhabitat Selection by Declining Breeding Birds: Oroignal.” Ibis, November 7, 2019, ibi.12785. https://doi.org/10.1111/ibi.12785.	birds	2: Boreal Chickadee (Poecile hudsonicus) Cape May Warbler (Setophaga tigrina)	understand microhabitat associations of two common species in steep decline	(8) Infer territory boundaries or habitat association	wildlife monitoring: 4 units (Wildlife Acoustics SM3) 2 microphones per unit	GPS	ARUs: 40x40m square of units mics: positioned vertically 2-3m apart	amplitude, manual review	Kaleidoscope	hyperbolic	custom MATLAB script
Hennigar, Bronwen, Jeffrey P Ethier, and David R Wilson. “Experimental Traffic Noise Attracts Birds during the Breeding Season.” Edited by Ulrika Candolin. Behavioral Ecology 30, no. 6 (November 8, 2019): 1591–1601. https://doi.org/10.1093/beheco/arz123.	birds	27: Alder Flycatcher (Empidonax alnorum) [American Redstart (Setophaga ruticilla) - detected but not analyzed] American Robin (Turdus migratorius) Black-throated Green Warbler (Setophaga virens) Blackpoll Warbler (Setophaga striata) Boreal Chickadee (Poecile hudsonicus) Brown Creeper (Certhia americana) Cape May Warbler (Setophaga tigrina) Common Raven (Corvus corax) Common Redpoll (Acanthis flam…	understand effects of anthropogenic disturbances on song timing and bird proximity	(1) Assess individual animals' position or movement; (8) Infer territory boundaries or habitat association	wildlife monitoring: 4 units (Wildlife Acoustics SM3) 2 microphones per unit	GPS	ARUs: 40x40m square of units mics: positioned vertically ~2m apart	manual	Audacity	hyperbolic (one-stage)	custom MATLAB script
Wijers, Matthew, Andrew Loveridge, David W. Macdonald, and Andrew Markham. “CARACAL: A Versatile Passive Acoustic Monitoring Tool for Wildlife Research and Conservation.” Bioacoustics, November 19, 2019, 1–17. https://doi.org/10.1080/09524622.2019.1685408.	any terrestrial	3: Cape Buffalo (Syncerus caffer) Chacma Baboon (Papio ursinus) Spotted Hyena (Crocuta crocuta)	evaluate accuracy of detection and localization pipeline	(9) Test or evaluate localization system	custom: 4 units (CARACAL open-source units) 4 microphones per unit	GPS	ARUs: ~500m apart mics: positioned on 6.4cm diameter circle	threshold of magnitude squared coherence, manual	CARACAL	DOA (one-stage) with intersection	CARACAL

## Sheet: Table 2. Software
Name	Availability	Language	Description	Origin
HARKBird	open source (https://sites.google.com/view/alcore-suzuki/home/harkbird)	GUI written in Python	Uses DOA algorithm (MUSIC) for source separation and DOA localization. Uses HARK software at its core	Suzuki, Reiji, Shiho Matsubayashi, Richard W. Hedley, Kazuhiro Nakadai, Hiroshi G. Okuno, Graduate School of Information Science, Nagoya University, Department of Ecology and Evolutionary Biology, University of California Los Angeles, Department of Systems and Control Engineering, School of Engineering, Tokyo Institute of Technology, Honda Research Institute Japan Co., Ltd., and Graduate School o…
HARK	open source (https://www.hark.jp/)	Python code	General purpose package including a variety of algorithms for source separation and localization	Nakadai, Kazuhiro, Toru Takahashi, Hiroshi G. Okuno, Hirofumi Nakajima, Yuji Hasegawa, and Hiroshi Tsujino. “Design and Implementation of Robot Audition System ‘HARK’ — Open Source Software for Listening to Three Simultaneous Speakers.” Advanced Robotics 24, no. 5–6 (January 2010): 739–61. https://doi.org/10.1163/016918610X493561.
SDEer	open source (http://dx.doi.org/10.6084/m9.figshare.3792780)	GUI written in MATLAB	Multi-purpose, end-to-end package. Allows for recording synchronization via acoustic playback. Includes 10 automated detection algorithms and allows for manual detection as well. Includes a variety of algorithms for DOA estimation.	Hedley, Richard W., Yiwei Huang, and Kung Yao. “Direction-of-Arrival Estimation of Animal Vocalizations for Monitoring Animal Behavior and Improving Estimates of Abundance.” Avian Conservation and Ecology 12, no. 1 (2017). https://doi.org/10.5751/ACE-00963-120106.
Sound Finder	open source (supplementary material at https://doi.org/10.1080/09524622.2013.827588 )	Excel, R	Performs localization on TDOAs using a hyperbolic algorithm. Does not have ability to find TDOAs.	Wilson, David R., Matthew Battiston, John Brzustowski, and Daniel J. Mennill. “Sound Finder: A New Software Approach for Localizing Animals Recorded with a Microphone Array.” Bioacoustics 23, no. 2 (May 4, 2014): 99–112. https://doi.org/10.1080/09524622.2013.827588.
EarLab	original software no longer available (successor available at https://github.com/AuditoryBiophysicsLab/EarLab)	web, GUI, and command-line interfaces	Originally developed for neuroscience. Performs DOA localization using a model of human hearing	Available at: http://scv.bu.edu/visualization/gallery/earlabnew/earlab.html. First localization use was by Simmons, Andrea Megela, James A. Simmons, and Mary E. Bates. “Analyzing Acoustic Interactions in Natural Bullfrog (Rana Catesbeiana) Choruses.” Journal of Comparative Psychology 122, no. 3 (2008): 274–82. https://doi.org/10.1037/0735-7036.122.3.274.
CARACAL	open source (https://github.com/OpenWild/caracal)	Python code and notebooks	A full-pipeline processing software intended for use with CARACAL acoustic recorder. Detects sounds, performs DOA localization, and performs sound separation (beamforming)	Wijers, Matthew, Andrew Loveridge, David W. Macdonald, and Andrew Markham. “CARACAL: A Versatile Passive Acoustic Monitoring Tool for Wildlife Research and Conservation.” Bioacoustics, November 19, 2019, 1–17. https://doi.org/10.1080/09524622.2019.1685408.
AviSoft SASLab Pro	commercial with demo version (http://www.avisoft.com/sound-analysis.htm)	GUI	General-purpose bioacoustics software; can be used to manually scan files for sounds of interest. Can also be used to automatically detect sounds via amplitude or template-matching approaches. Also finds TDOAs via cross-correlation.	Avisoft Bioacoustics, Glienicke/Nordbahn, Germany (http://www.avisoft.com/)
Raven Lite & Raven Pro	commercial with freeware/demo available (http://ravensoundsoftware.com/)	GUI	General-purpose bioacoustics software. All versions can be used to manually scan files for sounds of interest. Pro version and its demo are also capable of finding TDOAs via cross-correlation.	Cornell Bioacoustics Program, Ithaca, NY, USA
Audacity	open source (https://www.audacityteam.org/download/)	GUI	Can be used to manually scan files for sounds of interest.	volunteer-run project, Audacity (https://www.audacityteam.org)
Praat	open source (http://www.praat.org)	GUI	Originally developed for linguistics. Used to scan for sounds of interest and annotate their locations. Praat annotation files are accepted as input by some other programs.	developed by Paul Boersma and David Weenink, Phonetic Sciences, University of Amsterdam (http://www.praat.org)
Audition	commercial (http://adobe.com/audition)	GUI	General-purpose music analysis software. Can be used to scan recordings manually.	Adobe (http://adobe.com)
BatSound	commercial with demo and "lite" versions (https://www.batsound.com/?p=15)	GUI	General-purpose bat acoustic software. Can be used to scan recordings manually.	Pettersson Elektronik AB (https://www.batsound.com), Uppsala, Sweden
Kaleidoscope	commercial with trial version (https://www.wildlifeacoustics.com/products/kaleidoscope-pro)	GUI	General-purpose acoustic software. Can be used to detect sounds, detections by similarity, and classify sounds, or scan recordings manually.	Wildlife Acoustics (https://www.wildlifeacoustics.com/), Massachusetts, USA
Canary	commercial; no longer available	GUI	Predecessor to Raven software. Was able to find TDOAs and localize them using a hyperbolic algorithm.	Cornell Bioacoustics Program, Ithaca, NY, USA
SigPro	not available	unknown	Custom program; used to cross-correlate signals to find TDOAs	developed by Simon Boel Pederson, University of Southern Denmark; first used by Surlykke, Annemarie, and Elisabeth K. V. Kalko. “Echolocating Bats Cry Out Loud to Detect Their Prey.” Edited by Martin Giurfa. PLoS ONE 3, no. 4 (April 30, 2008): e2036. https://doi.org/10.1371/journal.pone.0002036.
ArrayBatchGui	not available	GUI written in MATLAB	Custom program; no description available beyond performing localization	developed by John Burt, University of Washington/Seattle, WA, USA; used by Patricelli, G. L., and A. H. Krakauer. “Tactical Allocation of Effort among Multiple Signals in Sage Grouse: An Experiment with a Robotic Female.” Behavioral Ecology 21, no. 1 (January 1, 2010): 97–106. https://doi.org/10.1093/beheco/arp155.
ArrayGUI	not available	GUI written in MATLAB	Custom program; used to cross-correlate signals and find coordinate location using a hyperbolic algorithm (Correlation Sum)	developed by John Burt, University of Washington/Seattle, WA, USA; first used by Mennill, Daniel J., Matthew Battiston, David R. Wilson, Jennifer R. Foote, and Stéphanie M. Doucet. “Field Test of an Affordable, Portable, Wireless Microphone Array for Spatial Monitoring of Animal Ecology and Behaviour.” Methods in Ecology and Evolution 3, no. 4 (August 2012): 704–12. https://doi.org/10.1111/j.2041…
XBAT	was open source but cannot be found online anymore (https://code.google.com/archive/p/xbat-core/)	GUI written in MATLAB	Multi-purpose package. Can be used to manually scan and detect sounds. Allows for localization using a hyperbolic algorithm (Correlation Sum)	developed by Harold Figueroa, Cornell Bioacoustics Research Program, Ithaca, NY, USA
Syrinx	was free; no longer available (http://syrinxpc.com/)	GUI	Spectrogram visualization program used to manually scan recordings for sounds of interest.	developed by John Burt (University of Washington/Seattle, WA)

## Sheet: Table 3. Hardware
Type	Description	Examples
custom	custom array built using commercially available microphones	- Mennill et al. 2006 - Fujioka et al. 2014
academic	system developed in academic literature; not for profit	- VoxNet (UCLA) - CARACAL (Wijers et al. 2019)
wildlife recording	commercial array specifically for wildlife recording purposes	- Song Meter SM3 (Wildlife Acoustics, Maynard, MA, USA) - DACHO (Suzuki et al. 2018)
commercial	commercial array not specifically for wildlife recording purposes	- TAMAGO (System in Frontier Inc., Tokyo, Japan, http://www.sifi.co.jp/en/) - Microcone (Dev-Audio Pty Ltd, Australia; no longer sold)
